# Supplementary material for: Pediatric primary central nervous system germ cell tumors of different prognosis groups show characteristic miRNome traits and chromosome copy number variations
Source: BMC Genomics. 2010 Feb 24;11:132. doi: 10.1186/1471-2164-11-132 (PMC2837036; doi:10.1186/1471-2164-11-132)
Supplement: Additional file 2 — Enumeration of differentially expressed probe sets in germinoma and NGMGCT, respectively. 13 cases were used to analyze the probe sets specifically enriched in the germinoma group or NGMGCT group (q < 0.001). [file 1471-2164-11-132-S2.XLS]

## Sheet: Germinoma_q<10-3
Probe set	Name
240439_at	gb:AW276240 /DB_XREF=gi:6663270 /DB_XREF=xr08f05.x1 /CLONE=IMAGE:2759553 /FEA=EST /CNT=4 /TID=Hs.128352.0 /TIER=ConsEnd /STK=4 /UG=Hs.128352 /UG_TITLE=ESTs, Weakly similar to p80 (R.norvegicus)
200045_at	ABCF1: ATP-binding cassette, sub-family F (GCN20), member 1 /// ATP-binding cassette, sub-family F (GCN20), member 1
202394_s_at	ABCF3: ATP-binding cassette, sub-family F (GCN20), member 3
204638_at	ACP5: acid phosphatase 5, tartrate resistant
1555487_a_at	ACTR3B /// LOC648792: ARP3 actin-related protein 3 homolog B (yeast) /// similar to actin-related protein 3-beta
205268_s_at	ADD2: adducin 2 (beta)
213078_x_at	AGPAT7: 1-acylglycerol-3-phosphate O-acyltransferase 7 (lysophosphatidic acid acyltransferase, eta)
201675_at	AKAP1: A kinase (PRKA) anchor protein 1
201674_s_at	AKAP1: A kinase (PRKA) anchor protein 1
207344_at	AKAP3: A kinase (PRKA) anchor protein 3
225554_s_at	ANAPC7: anaphase promoting complex subunit 7
220112_at	ANKRD55: ankyrin repeat domain 55
225754_at	AP1G1: adaptor-related protein complex 1, gamma 1 subunit
222715_s_at	AP1GBP1: AP1 gamma subunit binding protein 1
204408_at	APEX2: APEX nuclease (apurinic/apyrimidinic endonuclease) 2
201954_at	ARPC1B /// LOC653888: actin related protein 2/3 complex, subunit 1B, 41kDa /// similar to Actin-related protein 2/3 complex subunit 1B (ARP2/3 complex 41 kDa subunit) (p41-ARC)
227014_at	ASPHD2: aspartate beta-hydroxylase domain containing 2
227015_at	ASPHD2: aspartate beta-hydroxylase domain containing 2
221492_s_at	ATG3: ATG3 autophagy related 3 homolog (S. cerevisiae)
202511_s_at	ATG5: ATG5 autophagy related 5 homolog (S. cerevisiae)
226785_at	ATP11C: ATPase, Class VI, type 11C
207522_s_at	ATP2A3: ATPase, Ca++ transporting, ubiquitous
213036_x_at	ATP2A3: ATPase, Ca++ transporting, ubiquitous
205704_s_at	ATP6V0A2: ATPase, H+ transporting, lysosomal V0 subunit a2
223664_x_at	BCL2L13: BCL2-like 13 (apoptosis facilitator)
218056_at	BFAR: bifunctional apoptosis regulator
1552487_a_at	BNC1: basonuclin 1
222746_s_at	BSPRY: B-box and SPRY domain containing
203612_at	BYSL: bystin-like
236027_at	C10orf78: chromosome 10 open reading frame 78
218214_at	C12orf44: chromosome 12 open reading frame 44
222767_s_at	C12orf49: chromosome 12 open reading frame 49
219316_s_at	C14orf58: chromosome 14 open reading frame 58
218464_s_at	C17orf63: chromosome 17 open reading frame 63
222641_s_at	C17orf63: chromosome 17 open reading frame 63
227352_at	C19orf39: chromosome 19 open reading frame 39
222946_s_at	C1orf135: chromosome 1 open reading frame 135
210785_s_at	C1orf38: chromosome 1 open reading frame 38
207571_x_at	C1orf38: chromosome 1 open reading frame 38
225841_at	C1orf59: chromosome 1 open reading frame 59
234987_at	C20orf118: Chromosome 20 open reading frame 118
222143_s_at	C3orf29: chromosome 3 open reading frame 29
229070_at	C6orf105: chromosome 6 open reading frame 105
227456_s_at	C6orf136: chromosome 6 open reading frame 136
228875_at	C6orf189: chromosome 6 open reading frame 189
47083_at	C7orf26: chromosome 7 open reading frame 26
218008_at	C7orf42: chromosome 7 open reading frame 42
219928_s_at	CABYR: calcium binding tyrosine-(Y)-phosphorylation regulated (fibrousheathin 2)
224279_s_at	CABYR: calcium binding tyrosine-(Y)-phosphorylation regulated (fibrousheathin 2)
242806_at	CACNA2D2: Calcium channel, voltage-dependent, alpha 2/delta subunit 2
227818_at	CCDC21: coiled-coil domain containing 21
32128_at	CCL18: chemokine (C-C motif) ligand 18 (pulmonary and activation-regulated)
201327_s_at	CCT6A: chaperonin containing TCP1, subunit 6A (zeta 1)
205692_s_at	CD38: CD38 molecule
236191_at	CD38: CD38 molecule
215925_s_at	CD72: CD72 molecule
204440_at	CD83: CD83 molecule
1556166_x_at	CDNA FLJ32963 fis, clone TESTI2008405
1556165_at	CDNA FLJ32963 fis, clone TESTI2008405
239231_at	CDNA FLJ41910 fis, clone PEBLM2007834
206430_at	CDX1: caudal type homeobox transcription factor 1
209939_x_at	CFLAR: CASP8 and FADD-like apoptosis regulator
211862_x_at	CFLAR: CASP8 and FADD-like apoptosis regulator
210416_s_at	CHEK2: CHK2 checkpoint homolog (S. pombe)
213060_s_at	CHI3L2: chitinase 3-like 2 /// chitinase 3-like 2
224903_at	CIRH1A: cirrhosis, autosomal recessive 1A (cirhin)
222874_s_at	CLN8: ceroid-lipofuscinosis, neuronal 8 (epilepsy, progressive with mental retardation)
223020_at	CLPTM1L: CLPTM1-like
226935_s_at	CLPTM1L: CLPTM1-like
219578_s_at	CPEB1: cytoplasmic polyadenylation element binding protein 1
222903_s_at	CPEB1: cytoplasmic polyadenylation element binding protein 1
208146_s_at	CPVL: carboxypeptidase, vitellogenic-like /// carboxypeptidase, vitellogenic-like
201990_s_at	CREBL2: cAMP responsive element binding protein-like 2
205159_at	CSF2RB: colony stimulating factor 2 receptor, beta, low-affinity (granulocyte-macrophage) /// colony stimulating factor 2 receptor, beta, low-affinity (granulocyte-macrophage)
207945_s_at	CSNK1D: casein kinase 1, delta
204459_at	CSTF2: cleavage stimulation factor, 3' pre-RNA, subunit 2, 64kDa
205035_at	CTDP1: CTD (carboxy-terminal domain, RNA polymerase II, polypeptide A) phosphatase, subunit 1
224732_at	CTF8: chromosome transmission fidelity factor 8 homolog (S. cerevisiae)
202902_s_at	CTSS: cathepsin S
1557954_at	CXorf15: chromosome X open reading frame 15
227520_at	CXorf15: chromosome X open reading frame 15
1564491_at	CXorf18: chromosome X open reading frame 18
230532_at	CXorf38: chromosome X open reading frame 38
207786_at	CYP2R1: cytochrome P450, family 2, subfamily R, polypeptide 1
223385_at	CYP2S1: cytochrome P450, family 2, subfamily S, polypeptide 1
206588_at	DAZL: deleted in azoospermia-like
225970_at	DDHD1: DDHD domain containing 1
225965_at	DDHD1: DDHD domain containing 1
228057_at	DDIT4L: DNA-damage-inducible transcript 4-like
221630_s_at	DDX4: DEAD (Asp-Glu-Ala-Asp) box polypeptide 4
220004_at	DDX43: DEAD (Asp-Glu-Ala-Asp) box polypeptide 43
219402_s_at	DERL1: Der1-like domain family, member 1
222595_s_at	DIDO1: death inducer-obliterator 1
207732_s_at	DLG3: discs, large homolog 3 (neuroendocrine-dlg, Drosophila)
212729_at	DLG3: discs, large homolog 3 (neuroendocrine-dlg, Drosophila)
220493_at	DMRT1: doublesex and mab-3 related transcription factor 1
209157_at	DNAJA2: DnaJ (Hsp40) homolog, subfamily A, member 2
1554078_s_at	DNAJA3: DnaJ (Hsp40) homolog, subfamily A, member 3
205963_s_at	DNAJA3: DnaJ (Hsp40) homolog, subfamily A, member 3
57739_at	DND1: dead end homolog 1 (zebrafish)
222070_at	DND1: dead end homolog 1 (zebrafish)
213160_at	DOCK2: dedicator of cytokinesis 2
223553_s_at	DOK3: docking protein 3
232985_s_at	DPPA4: developmental pluripotency associated 4
47105_at	DUS2L: dihydrouridine synthase 2-like, SMM1 homolog (S. cerevisiae)
219424_at	EBI3: Epstein-Barr virus induced gene 3
215356_at	ECAT8: ES cell associated transcript 8
222398_s_at	EFTUD2: elongation factor Tu GTP binding domain containing 2
218626_at	EIF4ENIF1: eukaryotic translation initiation factor 4E nuclear import factor 1
201767_s_at	ELAC2: elaC homolog 2 (E. coli)
210868_s_at	ELOVL6: ELOVL family member 6, elongation of long chain fatty acids (FEN1/Elo2, SUR4/Elo3-like, yeast)
204256_at	ELOVL6: ELOVL family member 6, elongation of long chain fatty acids (FEN1/Elo2, SUR4/Elo3-like, yeast)
225051_at	EPB41: erythrocyte membrane protein band 4.1 (elliptocytosis 1, RH-linked)
1555299_s_at	ERVWE1: endogenous retroviral family W, env(C7), member 1 (syncytin)
1553352_x_at	ERVWE1: endogenous retroviral family W, env(C7), member 1 (syncytin)
227711_at	FAM112B: family with sequence similarity 112, member B
228298_at	FAM113B: family with sequence similarity 113, member B
1552323_s_at	FAM122C: family with sequence similarity 122C
1552322_at	FAM122C: family with sequence similarity 122C
229518_at	FAM46B: family with sequence similarity 46, member B
218454_at	FLJ22662: hypothetical protein FLJ22662
1553614_a_at	FLJ25694 /// LOC647262 /// LOC647264: hypothetical protein FLJ25694 /// hypothetical protein LOC647262 /// hypothetical protein LOC647264
229656_s_at	FLJ42562: similar to echinoderm microtubule associated protein like 5
231195_at	FLJ44186: FLJ44186 protein
209864_at	FRAT2: frequently rearranged in advanced T-cell lymphomas 2
202838_at	FUCA1: fucosidase, alpha-L- 1, tissue
219956_at	GALNT6: UDP-N-acetyl-alpha-D-galactosamine:polypeptide N-acetylgalactosaminyltransferase 6 (GalNAc-T6)
208693_s_at	GARS: glycyl-tRNA synthetase
209729_at	GAS2L1: growth arrest-specific 2 like 1
226333_at	gb:AV700030 /DB_XREF=gi:10302001 /DB_XREF=AV700030 /CLONE=GKCBUF04 /FEA=EST /CNT=58 /TID=Hs.17998.0 /TIER=Stack /STK=19 /UG=Hs.17998 /UG_TITLE=ESTs
45633_at	GINS3: GINS complex subunit 3 (Psf3 homolog)
218719_s_at	GINS3: GINS complex subunit 3 (Psf3 homolog)
207899_at	GIP: gastric inhibitory polypeptide
218895_at	GPATC3: G patch domain containing 3
209531_at	GSTZ1: glutathione transferase zeta 1 (maleylacetoacetate isomerase)
208579_x_at	H2BFS: H2B histone family, member S
203974_at	HDHD1A: haloacid dehalogenase-like hydrolase domain containing 1A
219863_at	HERC5: hect domain and RLD 5
209398_at	HIST1H1C: histone 1, H1c
214455_at	HIST1H2BC: histone 1, H2bc
209911_x_at	HIST1H2BD: histone 1, H2bd
208490_x_at	HIST1H2BF: histone 1, H2bf
208523_x_at	HIST1H2BI: histone 1, H2bi
209806_at	HIST1H2BK: histone 1, H2bk
214472_at	HIST1H3D: histone 1, H3d
207208_at	HNRNPG-T: testes-specific heterogenous nuclear ribonucleoprotein G-T
223861_at	HORMAD1: HORMA domain containing 1
204884_s_at	HUS1: HUS1 checkpoint homolog (S. pombe)
213038_at	IBRDC3: IBR domain containing 3
203233_at	IL4R: interleukin 4 receptor
205945_at	IL6R: interleukin 6 receptor /// interleukin 6 receptor
212411_at	IMP4: IMP4, U3 small nucleolar ribonucleoprotein, homolog (yeast)
203332_s_at	INPP5D: inositol polyphosphate-5-phosphatase, 145kDa
230363_s_at	INPP5F: inositol polyphosphate-5-phosphatase F
230362_at	INPP5F: inositol polyphosphate-5-phosphatase F
201625_s_at	INSIG1: insulin induced gene 1
217522_at	KCNV2: potassium channel, subfamily V, member 2
212733_at	KIAA0226: KIAA0226
212735_at	KIAA0226: KIAA0226
1554440_at	KIAA0513: KIAA0513
216913_s_at	KIAA0690: KIAA0690
209760_at	KIAA0922: KIAA0922
238759_at	KIAA1212: KIAA1212
223258_s_at	KIAA1333: KIAA1333
223255_at	KIAA1333: KIAA1333
207765_s_at	KIAA1539: KIAA1539
211433_x_at	KIAA1539: KIAA1539
212882_at	KLHL18: kelch-like 18 (Drosophila)
211762_s_at	KPNA2 /// LOC643995: karyopherin alpha 2 (RAG cohort 1, importin alpha 1) /// karyopherin alpha 2 (RAG cohort 1, importin alpha 1) /// similar to Importin alpha-2 subunit (Karyopherin alpha-2 subunit) (SRP1-alpha) (RAG cohort protein 1) /// similar to Importin alpha-2 subunit (Karyopherin alpha-2 subunit) (SRP1-alpha) (RAG cohort protein 1)
219955_at	L1TD1: LINE-1 type transposase domain containing 1
218219_s_at	LANCL2: LanC lantibiotic synthetase component C-like 2 (bacterial)
213261_at	LBA1: lupus brain antigen 1
221790_s_at	LDLRAP1: low density lipoprotein receptor adaptor protein 1
57082_at	LDLRAP1: low density lipoprotein receptor adaptor protein 1
229937_x_at	LILRB1: Leukocyte immunoglobulin-like receptor, subfamily B (with TM and ITIM domains), member 1
235557_at	LOC150763: hypothetical protein LOC150763
227496_at	LOC253842: hypothetical protein LOC253842
228894_at	LOC253842: hypothetical protein LOC253842
227494_at	LOC253842: hypothetical protein LOC253842
1558679_at	LOC284804: hypothetical protein LOC284804
209679_s_at	LOC57228: small trans-membrane and glycosylated protein
241534_at	LOC642701: Hypothetical protein LOC642701
210905_x_at	LOC645682: similar to POU domain, class 5, transcription factor 1-like protein 3
238218_at	LOC648473: hypothetical protein LOC648473
212276_at	LPIN1: lipin 1
205953_at	LRIG2: leucine-rich repeats and immunoglobulin-like domains 2
220665_at	LUZP4: leucine zipper protein 4
205668_at	LY75: lymphocyte antigen 75
229475_at	MAEL: maelstrom homolog (Drosophila)
207534_at	MAGEB1: melanoma antigen family B, 1
206218_at	MAGEB2: melanoma antigen family B, 2
206609_at	MAGEC1: melanoma antigen family C, 1
218918_at	MAN1C1: mannosidase, alpha, class 1C, member 1
206296_x_at	MAP4K1: mitogen-activated protein kinase kinase kinase kinase 1
214219_x_at	MAP4K1: mitogen-activated protein kinase kinase kinase kinase 1
214339_s_at	MAP4K1: mitogen-activated protein kinase kinase kinase kinase 1
201475_x_at	MARS: methionine-tRNA synthetase
214397_at	MBD2: methyl-CpG binding domain protein 2
214396_s_at	MBD2: methyl-CpG binding domain protein 2
1554544_a_at	MBP: myelin basic protein
225407_at	MBP: myelin basic protein
232092_at	MCART1: mitochondrial carrier triple repeat 1
230110_at	MCOLN2: mucolipin 2
210603_at	MGC10646: hypothetical protein MGC10646
228600_x_at	MGC72075: hypothetical protein MGC72075
206247_at	MICB: MHC class I polypeptide-related sequence B
201285_at	MKRN1: makorin, ring finger protein, 1 /// makorin, ring finger protein, 1
204580_at	MMP12: matrix metallopeptidase 12 (macrophage elastase)
208907_s_at	MRPS18B: mitochondrial ribosomal protein S18B
201761_at	MTHFD2: methylenetetrahydrofolate dehydrogenase (NADP+ dependent) 2, methenyltetrahydrofolate cyclohydrolase
201710_at	MYBL2: v-myb myeloblastosis viral oncogene homolog (avian)-like 2
215491_at	MYCL1: v-myc myelocytomatosis viral oncogene homolog 1, lung carcinoma derived (avian)
204601_at	N4BP1: Nedd4 binding protein 1
208918_s_at	NADK: NAD kinase
213607_x_at	NADK: NAD kinase
240311_at	NANOS3: nanos homolog 3 (Drosophila)
202077_at	NDUFAB1: NADH dehydrogenase (ubiquinone) 1, alpha/beta subcomplex, 1, 8kDa
220731_s_at	NECAP2: NECAP endocytosis associated 2
204702_s_at	NFE2L3: nuclear factor (erythroid-derived 2)-like 3
236471_at	NFE2L3: nuclear factor (erythroid-derived 2)-like 3
203867_s_at	NLE1: notchless homolog 1 (Drosophila)
201157_s_at	NMT1: N-myristoyltransferase 1
218295_s_at	NUP50: nucleoporin 50kDa
222583_s_at	NUP50: nucleoporin 50kDa
207740_s_at	NUP62: nucleoporin 62kDa
222075_s_at	OAZ3: ornithine decarboxylase antizyme 3
222327_x_at	OR7E156P: olfactory receptor, family 7, subfamily E, member 156 pseudogene
209626_s_at	OSBPL3: oxysterol binding protein-like 3
209627_s_at	OSBPL3: oxysterol binding protein-like 3
1553432_s_at	OTOA: otoancorin
201651_s_at	PACSIN2: protein kinase C and casein kinase substrate in neurons 2
200815_s_at	PAFAH1B1: platelet-activating factor acetylhydrolase, isoform Ib, alpha subunit 45kDa
208644_at	PARP1: poly (ADP-ribose) polymerase family, member 1
213534_s_at	PASK: PAS domain containing serine/threonine kinase
212694_s_at	PCCB: propionyl Coenzyme A carboxylase, beta polypeptide
204025_s_at	PDCD2: programmed cell death 2
224467_s_at	PDCD2L: programmed cell death 2-like /// programmed cell death 2-like
204879_at	PDPN: podoplanin
226658_at	PDPN: podoplanin
221898_at	PDPN: podoplanin
215286_s_at	PHTF2: putative homeodomain transcription factor 2
203879_at	PIK3CD: phosphoinositide-3-kinase, catalytic, delta polypeptide /// phosphoinositide-3-kinase, catalytic, delta polypeptide
224739_at	PIM3: pim-3 oncogene
214868_at	PIWIL1: piwi-like 1 (Drosophila)
201410_at	PLEKHB2: Pleckstrin homology domain containing, family B (evectins) member 2
1564414_a_at	PNLDC1: poly(A)-specific ribonuclease (PARN)-like domain containing 1
222704_at	POLR1A: polymerase (RNA) I polypeptide A, 194kDa
203664_s_at	POLR2D: polymerase (RNA) II (DNA directed) polypeptide D
203782_s_at	POLRMT: polymerase (RNA) mitochondrial (DNA directed)
210265_x_at	POU5F1 /// POU5F1P1 /// LOC645682: POU domain, class 5, transcription factor 1 /// POU domain, class 5, transcription factor 1 pseudogene 1 /// similar to POU domain, class 5, transcription factor 1-like protein 3
208286_x_at	POU5F1 /// POU5F1P1 /// LOC645682: POU domain, class 5, transcription factor 1 /// POU domain, class 5, transcription factor 1 pseudogene 1 /// similar to POU domain, class 5, transcription factor 1-like protein 3
214532_x_at	POU5F1 /// POU5F1P1 /// LOC645682: POU domain, class 5, transcription factor 1 /// POU domain, class 5, transcription factor 1 pseudogene 1 /// similar to POU domain, class 5, transcription factor 1-like protein 3
221649_s_at	PPAN: peter pan homolog (Drosophila)
200913_at	PPM1G: protein phosphatase 1G (formerly 2C), magnesium-dependent, gamma isoform
225204_at	PPTC7: PTC7 protein phosphatase homolog (S. cerevisiae)
225213_at	PPTC7: PTC7 protein phosphatase homolog (S. cerevisiae)
225579_at	PQLC3: PQ loop repeat containing 3
204086_at	PRAME: preferentially expressed antigen in melanoma
217192_s_at	PRDM1: PR domain containing 1, with ZNF domain
217861_s_at	PREB: prolactin regulatory element binding
200988_s_at	PSME3: proteasome (prosome, macropain) activator subunit 3 (PA28 gamma; Ki)
202716_at	PTPN1: protein tyrosine phosphatase, non-receptor type 1
218949_s_at	QRSL1: glutaminyl-tRNA synthase (glutamine-hydrolyzing)-like 1
228113_at	RAB37: RAB37, member RAS oncogene family
229894_s_at	RAB43: RAB43, member RAS oncogene family
228521_s_at	RAB4B /// LOC654335: RAB4B, member RAS oncogene family /// similar to RAB4B, member RAS oncogene family
219807_x_at	RAB4B: RAB4B, member RAS oncogene family
218700_s_at	RAB7L1: RAB7, member RAS oncogene family-like 1
218699_at	RAB7L1: RAB7, member RAS oncogene family-like 1
203573_s_at	RABGGTA: Rab geranylgeranyltransferase, alpha subunit
204478_s_at	RABIF: RAB interacting factor
215931_s_at	RARA /// ARFGEF2: retinoic acid receptor, alpha /// ADP-ribosylation factor guanine nucleotide-exchange factor 2 (brefeldin A-inhibited)
205169_at	RBBP5: retinoblastoma binding protein 5
212430_at	RBM38: RNA binding motif protein 38 /// RNA binding motif protein 38
203941_at	RC74: integrator complex subunit 9
224578_at	RCC2: regulator of chromosome condensation 2
214409_at	RFPL3S: ret finger protein-like 3 antisense
218564_at	RFWD3: ring finger and WD repeat domain 3
209325_s_at	RGS16: regulator of G-protein signalling 16
207735_at	RNF125: ring finger protein 125
218738_s_at	RNF138: ring finger protein 138
220788_s_at	RNF31: ring finger protein 31
204133_at	RNU3IP2: RNA, U3 small nucleolar interacting protein 2
214697_s_at	ROD1: ROD1 regulator of differentiation 1 (S. pombe)
207223_s_at	ROD1: ROD1 regulator of differentiation 1 (S. pombe)
231568_at	RP6-166C19.1 /// LOC653266 /// LOC653273 /// LOC653278 /// LOC653282 /// LOC653285 /// LOC653289 /// LOC653290 /// LOC653294 /// LOC653295 /// LOC653296: hypothetical protein LOC255313 /// similar to hypothetical protein LOC255313 /// similar to hypothetical protein LOC255313 /// similar to hypothetical protein LOC255313 /// similar to hypothetical protein LOC255313 /// similar to hypothetical pr…
219143_s_at	RPP25: ribonuclease P 25kDa subunit
1554655_a_at	RPRML: reprimo-like
225743_at	RPUSD3: RNA pseudouridylate synthase domain containing 3
206850_at	RRP22: RAS-related on chromosome 22
204502_at	SAMHD1: SAM domain and HD domain 1
216899_s_at	SCAP2: src family associated phosphoprotein 2
205241_at	SCO2: SCO cytochrome oxidase deficient homolog 2 (yeast)
218681_s_at	SDF2L1: stromal cell-derived factor 2-like 1
223225_s_at	SEH1L: SEH1-like (S. cerevisiae)
219259_at	SEMA4A: sema domain, immunoglobulin domain (Ig), transmembrane domain (TM) and short cytoplasmic domain, (semaphorin) 4A
203528_at	SEMA4D: sema domain, immunoglobulin domain (Ig), transmembrane domain (TM) and short cytoplasmic domain, (semaphorin) 4D
213370_s_at	SFMBT1: Scm-like with four mbt domains 1
223596_at	SLC12A6: solute carrier family 12 (potassium/chloride transporters), member 6
220740_s_at	SLC12A6: solute carrier family 12 (potassium/chloride transporters), member 6
214140_at	SLC25A16: solute carrier family 25 (mitochondrial carrier; Graves disease autoantigen), member 16
201801_s_at	SLC29A1: solute carrier family 29 (nucleoside transporters), member 1
201802_at	SLC29A1: solute carrier family 29 (nucleoside transporters), member 1
219344_at	SLC29A3: solute carrier family 29 (nucleoside transporters), member 3
204394_at	SLC43A1: solute carrier family 43, member 1
228696_at	SLC45A3: solute carrier family 45, member 3
234976_x_at	SLC4A5: Solute carrier family 4, sodium bicarbonate cotransporter, member 5
207056_s_at	SLC4A8: solute carrier family 4, sodium bicarbonate cotransporter, member 8
203579_s_at	SLC7A6: solute carrier family 7 (cationic amino acid transporter, y+ system), member 6
218327_s_at	SNAP29: synaptosomal-associated protein, 29kDa
206122_at	SOX15: SRY (sex determining region Y)-box 15
220922_s_at	SPANXA1 /// SPANXB1 /// SPANXA2 /// SPANXC /// SPANXB2 /// LOC652683 /// LOC653580: sperm protein associated with the nucleus, X-linked, family member A1 /// SPANX family, member B1 /// SPANX family, member A2 /// SPANX family, member C /// SPANX family, member B2 /// similar to sperm protein associated with the nucleus, X chromosome, family member B1 /// similar to sperm protein associated with …
204433_s_at	SPATA2: spermatogenesis associated 2
1558668_s_at	SPATA22: spermatogenesis associated 22
231114_at	SPATA22: spermatogenesis associated 22
229352_at	SPESP1: sperm equatorial segment protein 1
206310_at	SPINK2: serine peptidase inhibitor, Kazal type 2 (acrosin-trypsin inhibitor)
223580_at	SPSB2: splA/ryanodine receptor domain and SOCS box containing 2
203047_at	STK10: serine/threonine kinase 10
40420_at	STK10: serine/threonine kinase 10
202693_s_at	STK17A: serine/threonine kinase 17a (apoptosis-inducing)
223883_s_at	STK31: serine/threonine kinase 31
1570253_a_at	STX6 /// RHEBL1: syntaxin 6 /// Ras homolog enriched in brain like 1
1553599_a_at	SYCP3: synaptonemal complex protein 3
235020_at	TAF4B: TAF4b RNA polymerase II, TATA box binding protein (TBP)-associated factor, 105kDa
229685_at	TBC1D14: TBC1 domain family, member 14
220789_s_at	TBRG4: transforming growth factor beta regulator 4
39318_at	TCL1A: T-cell leukemia/lymphoma 1A
209995_s_at	TCL1A: T-cell leukemia/lymphoma 1A /// T-cell leukemia/lymphoma 1A
206413_s_at	TCL1B: T-cell leukemia/lymphoma 1B
208778_s_at	TCP1: t-complex 1
219715_s_at	TDP1: tyrosyl-DNA phosphodiesterase 1
223530_at	TDRKH: tudor and KH domain containing
41037_at	TEAD4: TEA domain family member 4
204281_at	TEAD4: TEA domain family member 4
233514_x_at	TEX11: testis expressed sequence 11
205287_s_at	TFAP2C: transcription factor AP-2 gamma (activating enhancer binding protein 2 gamma)
227642_at	TFCP2L1: Transcription factor CP2-like 1
219735_s_at	TFCP2L1: transcription factor CP2-like 1
229341_at	TFCP2L1: Transcription factor CP2-like 1
202751_at	TFIP11 /// LOC653715: tuftelin interacting protein 11 /// similar to tuftelin interacting protein 11
202750_s_at	TFIP11: tuftelin interacting protein 11
228500_at	THAP8: THAP domain containing 8
228205_at	TKT: transketolase (Wernicke-Korsakoff syndrome)
208184_s_at	TMEM1: transmembrane protein 1
226531_at	TMEM142A: transmembrane protein 142A
228505_s_at	TMEM170: transmembrane protein 170
227586_at	TMEM170: transmembrane protein 170
218459_at	TOR3A: torsin family 3, member A
233851_s_at	TOR3A: torsin family 3, member A
237415_at	Transcribed locus
236051_at	Transcribed locus
237580_at	Transcribed locus
230988_at	Transcribed locus
235199_at	Transcribed locus
228303_at	Transcribed locus, strongly similar to NP_009141.1 polypeptide N-acetylgalactosaminyltransferase 6; GalNAc transferase 6; UDP-GalNAc:polypeptide N-acetylgalactosaminyltransferase 6; protein-UDP acetylgalactosaminyltransferase 6 [Homo sapiens]
223599_at	TRIM6: tripartite motif-containing 6
202477_s_at	TUBGCP2: tubulin, gamma complex associated protein 2
225877_at	TYSND1: trypsin domain containing 1
218141_at	UBE2O: ubiquitin-conjugating enzyme E2O
219131_at	UBIAD1: UbiA prenyltransferase domain containing 1
203234_at	UPP1: uridine phosphorylase 1
201499_s_at	USP7: ubiquitin specific peptidase 7 (herpes virus-associated)
208275_x_at	UTF1: undifferentiated embryonic cell transcription factor 1
203721_s_at	UTP18: UTP18, small subunit (SSU) processome component, homolog (yeast)
218715_at	UTP6: UTP6, small subunit (SSU) processome component, homolog (yeast)
221999_at	VRK3: vaccinia related kinase 3
212264_s_at	WAPAL: wings apart-like homolog (Drosophila)
207628_s_at	WBSCR22: Williams Beuren syndrome chromosome region 22
1553197_at	WDR21C: WD repeat domain 21C
1553199_at	WDR21C: WD repeat domain 21C
230193_at	WDR66: WD repeat domain 66
236381_s_at	WDR8: WD repeat domain 8
206458_s_at	WNT2B: wingless-type MMTV integration site family, member 2B
206459_s_at	WNT2B: wingless-type MMTV integration site family, member 2B
223055_s_at	XPO5: exportin 5
214784_x_at	XPO6: exportin 6
218647_s_at	YRDC: yrdC domain containing (E. coli)
222703_s_at	YRDC: yrdC domain containing (E. coli)
223163_s_at	ZC3HC1: zinc finger, C3HC-type containing 1
226912_at	ZDHHC23: zinc finger, DHHC-type containing 23
243161_x_at	ZFP42: zinc finger protein 42 homolog (mouse)
1554777_at	ZFP42: zinc finger protein 42 homolog (mouse)
223388_s_at	ZFYVE1: zinc finger, FYVE domain containing 1
1552634_a_at	ZNF101: zinc finger protein 101
207338_s_at	ZNF200: zinc finger protein 200
214706_at	ZNF200: zinc finger protein 200
215239_x_at	ZNF273: zinc finger protein 273
200867_at	ZNF313: zinc finger protein 313
211678_s_at	ZNF313: zinc finger protein 313 /// zinc finger protein 313
238607_at	ZNF342: zinc finger protein 342
214714_at	ZNF394: zinc finger protein 394
1554007_at	ZNF483: Zinc finger protein 483
241912_at	ZNF587: Zinc finger protein 587
210062_s_at	ZNF589: zinc finger protein 589
204175_at	ZNF593: zinc finger protein 593
207219_at	ZNF643: zinc finger protein 643
223302_s_at	ZNF655: zinc finger protein 655
226261_at	ZNRF2: zinc and ring finger 2

## Sheet: NGMGCT_q<10-3
Probe set	Name
226925_at	ACPL2: acid phosphatase-like 2
229357_at	ADAMTS5: ADAM metallopeptidase with thrombospondin type 1 motif, 5 (aggrecanase-2)
235368_at	ADAMTS5: ADAM metallopeptidase with thrombospondin type 1 motif, 5 (aggrecanase-2)
219935_at	ADAMTS5: ADAM metallopeptidase with thrombospondin type 1 motif, 5 (aggrecanase-2)
1554697_at	ADAMTS9: ADAM metallopeptidase with thrombospondin type 1 motif, 9
226814_at	ADAMTS9: ADAM metallopeptidase with thrombospondin type 1 motif, 9
225450_at	AMOTL1: angiomotin like 1
225735_at	ANKRD50: ankyrin repeat domain 50
223652_at	AS3MT: arsenic (+3 oxidation state) methyltransferase
209135_at	ASPH: aspartate beta-hydroxylase
219087_at	ASPN: asporin (LRR class 1)
205433_at	BCHE: butyrylcholinesterase
201261_x_at	BGN: biglycan
221478_at	BNIP3L: BCL2/adenovirus E1B 19kDa interacting protein 3-like /// BCL2/adenovirus E1B 19kDa interacting protein 3-like
224184_s_at	BOC: Boc homolog (mouse)
225990_at	BOC: Boc homolog (mouse)
235471_at	C10orf72: Chromosome 10 open reading frame 72
224759_s_at	C12orf23: chromosome 12 open reading frame 23
224486_s_at	C15orf41: chromosome 15 open reading frame 41 /// chromosome 15 open reading frame 41
232235_at	C18orf4: chromosome 18 open reading frame 4
1557192_at	C1orf136: chromosome 1 open reading frame 136
223063_at	C1orf198: chromosome 1 open reading frame 198
239999_at	C21orf34: Chromosome 21 open reading frame 34
219054_at	C5orf23: chromosome 5 open reading frame 23
224876_at	C5orf24: chromosome 5 open reading frame 24
225627_s_at	CACHD1: cache domain containing 1
201615_x_at	CALD1: caldesmon 1
201616_s_at	CALD1: caldesmon 1
223316_at	CCDC3: coiled-coil domain containing 3
239848_at	CCDC73: Coiled-coil domain containing 73
226311_at	CDNA clone IMAGE:30924414
229114_at	CDNA clone IMAGE:4801326
227929_at	CDNA clone IMAGE:5277945
203812_at	CDNA clone IMAGE:5922621
238623_at	CDNA FLJ37310 fis, clone BRAMY2016706
228507_at	CDNA FLJ37884 fis, clone BRSTN2012451
236016_at	CDNA FLJ38419 fis, clone FEBRA2009846
228971_at	CDNA FLJ41216 fis, clone BRALZ2017620
200999_s_at	CKAP4: cytoskeleton-associated protein 4
239236_at	CLIC2: Chloride intracellular channel 2
227481_at	CNKSR3: CNKSR family member 3
212865_s_at	COL14A1: collagen, type XIV, alpha 1 (undulin)
202311_s_at	COL1A1: collagen, type I, alpha 1
202403_s_at	COL1A2: collagen, type I, alpha 2
202404_s_at	COL1A2: collagen, type I, alpha 2
229218_at	COL1A2: Collagen, type I, alpha 2
208096_s_at	COL21A1: collagen, type XXI, alpha 1 /// collagen, type XXI, alpha 1
232458_at	COL3A1: Collagen, type III, alpha 1 (Ehlers-Danlos syndrome type IV, autosomal dominant)
212488_at	COL5A1: collagen, type V, alpha 1
203325_s_at	COL5A1: collagen, type V, alpha 1
212489_at	COL5A1: collagen, type V, alpha 1
221730_at	COL5A2: collagen, type V, alpha 2
221729_at	COL5A2: collagen, type V, alpha 2
219561_at	COPZ2: coatomer protein complex, subunit zeta 2
202575_at	CRABP2: cellular retinoic acid binding protein 2
229228_at	CREB5: cAMP responsive element binding protein 5
204620_s_at	CSPG2: chondroitin sulfate proteoglycan 2 (versican)
221731_x_at	CSPG2: chondroitin sulfate proteoglycan 2 (versican)
204619_s_at	CSPG2: chondroitin sulfate proteoglycan 2 (versican)
205472_s_at	DACH1: dachshund homolog 1 (Drosophila)
222101_s_at	DCHS1: dachsous 1 (Drosophila)
242605_at	DCN: Decorin
202262_x_at	DDAH2: dimethylarginine dimethylaminohydrolase 2
215537_x_at	DDAH2: dimethylarginine dimethylaminohydrolase 2
205168_at	DDR2: discoidin domain receptor family, member 2
221885_at	DENND2A: DENN/MADD domain containing 2A
53991_at	DENND2A: DENN/MADD domain containing 2A
235891_at	DNM3: Dynamin 3
232090_at	DNM3: Dynamin 3
204556_s_at	DZIP1: DAZ interacting protein 1
204464_s_at	EDNRA: endothelin receptor type A
204463_s_at	EDNRA: endothelin receptor type A
209356_x_at	EFEMP2: EGF-containing fibulin-like extracellular matrix protein 2
206580_s_at	EFEMP2: EGF-containing fibulin-like extracellular matrix protein 2
210880_s_at	EFS: embryonal Fyn-associated substrate
204400_at	EFS: embryonal Fyn-associated substrate
224999_at	EGFR: Epidermal growth factor receptor (erythroblastic leukemia viral (v-erb-b) oncogene homolog, avian)
204796_at	EML1: echinoderm microtubule associated protein like 1
228310_at	ENAH: enabled homolog (Drosophila)
226776_at	ENY2: Enhancer of yellow 2 homolog (Drosophila)
202609_at	EPS8: epidermal growth factor receptor pathway substrate 8
203719_at	ERCC1: excision repair cross-complementing rodent repair deficiency, complementation group 1 (includes overlapping antisense sequence)
201328_at	ETS2: v-ets erythroblastosis virus E26 oncogene homolog 2 (avian)
201995_at	EXT1: exostoses (multiple) 1
201910_at	FARP1: FERM, RhoGEF (ARHGEF) and pleckstrin domain protein 1 (chondrocyte-derived)
219427_at	FAT4: FAT tumor suppressor homolog 4 (Drosophila)
235318_at	FBN1: fibrillin 1
202766_s_at	FBN1: fibrillin 1
203184_at	FBN2: fibrillin 2 (congenital contractural arachnodactyly)
213249_at	FBXL7: F-box and leucine-rich repeat protein 7
242828_at	FIGN: Fidgetin
231130_at	FKBP7: FK506 binding protein 7
58780_s_at	FLJ10357: hypothetical protein FLJ10357
219871_at	FLJ13197: hypothetical protein FLJ13197
227618_at	FLJ44635: TPT1-like protein
207876_s_at	FLNC: filamin C, gamma (actin binding protein 280)
204359_at	FLRT2: fibronectin leucine rich transmembrane protein 2
219250_s_at	FLRT3: fibronectin leucine rich transmembrane protein 3
222853_at	FLRT3: fibronectin leucine rich transmembrane protein 3
202709_at	FMOD: fibromodulin
235201_at	FOXP2: Forkhead box P2
243278_at	FOXP2: Forkhead box P2
228233_at	FREM1: FRAS1 related extracellular matrix 1
225886_at	Full-length cDNA clone CS0DF030YM05 of Fetal brain of Homo sapiens (human)
204451_at	FZD1: frizzled homolog 1 (Drosophila)
218665_at	FZD4: frizzled homolog 4 (Drosophila)
203706_s_at	FZD7: frizzled homolog 7 (Drosophila)
235616_at	gb:AI694059 /DB_XREF=gi:4971399 /DB_XREF=wd67c10.x1 /CLONE=IMAGE:2336658 /FEA=EST /CNT=17 /TID=Hs.143789.0 /TIER=ConsEnd /STK=3 /UG=Hs.143789 /UG_TITLE=ESTs
228914_at	gb:AI769673 /DB_XREF=gi:5236182 /DB_XREF=wj25e06.x1 /CLONE=IMAGE:2403874 /FEA=EST /CNT=16 /TID=Hs.6694.0 /TIER=Stack /STK=11 /UG=Hs.6694 /UG_TITLE=ESTs
228850_s_at	gb:AI963304 /DB_XREF=gi:5756017 /DB_XREF=wt61d01.x1 /CLONE=IMAGE:2511937 /FEA=EST /CNT=18 /TID=Hs.110373.0 /TIER=Stack /STK=13 /UG=Hs.110373 /UG_TITLE=ESTs
228821_at	gb:AW004016 /DB_XREF=gi:5850932 /DB_XREF=wq94h09.x1 /CLONE=IMAGE:2479745 /FEA=EST /CNT=21 /TID=Hs.98265.0 /TIER=Stack /STK=16 /UG=Hs.98265 /UG_TITLE=ESTs
230183_at	gb:AW189467 /DB_XREF=gi:6463929 /DB_XREF=xl07a06.x1 /CLONE=IMAGE:2675506 /FEA=EST /CNT=13 /TID=Hs.44609.0 /TIER=Stack /STK=8 /UG=Hs.44609 /UG_TITLE=ESTs
244007_at	gb:BE889301 /DB_XREF=gi:10346478 /DB_XREF=601513384F1 /CLONE=IMAGE:3914564 /FEA=EST /CNT=5 /TID=Hs.188594.0 /TIER=ConsEnd /STK=0 /UG=Hs.188594 /UG_TITLE=ESTs
205498_at	GHR: growth hormone receptor
227070_at	GLT8D2: glycosyltransferase 8 domain containing 2
227692_at	GNAI1: guanine nucleotide binding protein (G protein), alpha inhibiting activity polypeptide 1
204115_at	GNG11: guanine nucleotide binding protein (G protein), gamma 11
222834_s_at	GNG12: guanine nucleotide binding protein (G protein), gamma 12
204984_at	GPC4: glypican 4
232350_x_at	GPR161: G protein-coupled receptor 161
226043_at	GPSM1: G-protein signalling modulator 1 (AGS3-like, C. elegans)
204235_s_at	GULP1: GULP, engulfment adaptor PTB domain containing 1
204237_at	GULP1: GULP, engulfment adaptor PTB domain containing 1
224997_x_at	H19: H19, imprinted maternally expressed untranslated mRNA
228813_at	HDAC4: histone deacetylase 4
219319_at	HIF3A: hypoxia inducible factor 3, alpha subunit
232004_at	HNRPR: heterogeneous nuclear ribonucleoprotein R
235603_at	HNRPU: heterogeneous nuclear ribonucleoprotein U (scaffold attachment factor A)
242358_at	Homo sapiens, clone IMAGE:3632683, mRNA
200941_at	HSBP1: heat shock factor binding protein 1
204130_at	HSD11B2: hydroxysteroid (11-beta) dehydrogenase 2
236115_at	HTR7P: 5-hydroxytryptamine (serotonin) receptor 7 pseudogene
204773_at	IL11RA: interleukin 11 receptor, alpha
227997_at	IL17RD: Interleukin 17 receptor D
204686_at	IRS1: insulin receptor substrate 1
213766_x_at	ITPK1: Inositol 1,3,4-triphosphate 5/6 kinase
244455_at	KCNT2: potassium channel, subfamily T, member 2
225128_at	KDELC2: KDEL (Lys-Asp-Glu-Leu) containing 2
200699_at	KDELR2: KDEL (Lys-Asp-Glu-Leu) endoplasmic reticulum protein retention receptor 2
204017_at	KDELR3: KDEL (Lys-Asp-Glu-Leu) endoplasmic reticulum protein retention receptor 3
213894_at	KIAA0960: hypothetical protein LOC221981
214920_at	KIAA0960: hypothetical protein LOC221981
49329_at	KLHL22: kelch-like 22 (Drosophila)
201505_at	LAMB1: laminin, beta 1
211651_s_at	LAMB1: laminin, beta 1 /// laminin, beta 1
204854_at	LEPREL2: leprecan-like 2
218574_s_at	LMCD1: LIM and cysteine-rich domains 1
233546_at	LOC283075: Hypothetical protein LOC283075
227478_at	LOC284262: hypothetical protein LOC284262
229130_at	LOC285535: hypothetical protein LOC285535
228141_at	LOC493869: Similar to RIKEN cDNA 2310016C16
234105_at	LOC644192: Hypothetical protein LOC644192
240259_at	LOC646919 /// LOC650220: hypothetical protein LOC646919 /// hypothetical protein LOC650220
233249_at	LOC647180: Hypothetical protein LOC647180
226697_at	LOC92689: hypothetical protein BC001096
213455_at	LOC92689: hypothetical protein BC001096
215446_s_at	LOX: lysyl oxidase
227145_at	LOXL4: lysyl oxidase-like 4
226908_at	LRIG3: leucine-rich repeats and immunoglobulin-like domains 3
205381_at	LRRC17: leucine rich repeat containing 17
214110_s_at	LSP1: Lymphocyte-specific protein 1
227764_at	LYPD6: LY6/PLAUR domain containing 6
213627_at	MAGED2: melanoma antigen family D, 2
230679_at	MCART1: Mitochondrial carrier triple repeat 1
204069_at	MEIS1: Meis1, myeloid ecotropic viral integration site 1 homolog (mouse)
207480_s_at	MEIS2: Meis1, myeloid ecotropic viral integration site 1 homolog 2 (mouse)
206201_s_at	MEOX2: mesenchyme homeobox 2
228228_at	MGC15476: thymus expressed gene 3-like
230664_at	MGC39900: hypothetical protein MGC39900
203636_at	MID1: midline 1 (Opitz/BBB syndrome)
203637_s_at	MID1: midline 1 (Opitz/BBB syndrome)
239108_at	MLSTD1: Male sterility domain containing 1
213543_at	MRNA from chromosome 5q31-33 region
228827_at	MRNA; cDNA DKFZp564B213 (from clone DKFZp564B213)
242738_s_at	MRNA; cDNA DKFZp566M0947 (from clone DKFZp566M0947)
226137_at	MRNA; cDNA DKFZp566M0947 (from clone DKFZp566M0947)
238865_at	MRNA; cDNA DKFZp686J06116 (from clone DKFZp686J06116)
209596_at	MXRA5: matrix-remodelling associated 5
212372_at	MYH10: myosin, heavy polypeptide 10, non-muscle
213067_at	MYH10: myosin, heavy polypeptide 10, non-muscle
204823_at	NAV3: neuron navigator 3
227394_at	NCAM1: Neural cell adhesion molecule 1
225270_at	NEO1: neogenin homolog 1 (chicken)
201829_at	NET1: neuroepithelial cell transforming gene 1
228933_at	NHS: Nance-Horan syndrome (congenital cataracts and dental anomalies)
202007_at	NID1: nidogen 1
204114_at	NID2: nidogen 2 (osteonidogen)
214321_at	NOV: nephroblastoma overexpressed gene
209119_x_at	NR2F2: nuclear receptor subfamily 2, group F, member 2
229092_at	NR2F2: Nuclear receptor subfamily 2, group F, member 2
210510_s_at	NRP1: neuropilin 1
218730_s_at	OGN: osteoglycin (osteoinductive factor, mimecan)
222722_at	OGN: osteoglycin (osteoinductive factor, mimecan)
213568_at	OSR2: odd-skipped related 2 (Drosophila)
222455_s_at	PARVA: parvin, alpha
225975_at	PCDH18: protocadherin 18
202465_at	PCOLCE: procollagen C-endopeptidase enhancer
203131_at	PDGFRA: platelet-derived growth factor receptor, alpha polypeptide
212915_at	PDZRN3: PDZ domain containing RING finger 3
228618_at	PEAR1: platelet endothelial aggregation receptor 1
220576_at	PGAP1: GPI deacylase
239725_at	PGAP1: GPI deacylase
225842_at	PHLDA1: pleckstrin homology-like domain, family A, member 1
227419_x_at	PLAC9: placenta-specific 9
228481_at	POSTN: Periostin, osteoblast specific factor
1555778_a_at	POSTN: periostin, osteoblast specific factor
210809_s_at	POSTN: periostin, osteoblast specific factor
230708_at	PRICKLE1: Prickle-like 1 (Drosophila)
226065_at	PRICKLE1: prickle-like 1 (Drosophila)
226069_at	PRICKLE1: prickle-like 1 (Drosophila)
207119_at	PRKG1: protein kinase, cGMP-dependent, type I
222106_at	PRND: prion protein 2 (dublet)
238852_at	PRRX1: Paired related homeobox 1
243584_at	PRSS23: Protease, serine, 23
239262_at	PRSS23: Protease, serine, 23
222803_at	PRTFDC1: phosphoribosyl transferase domain containing 1
224937_at	PTGFRN: prostaglandin F2 receptor negative regulator
208131_s_at	PTGIS: prostaglandin I2 (prostacyclin) synthase /// prostaglandin I2 (prostacyclin) synthase
214043_at	PTPRD: protein tyrosine phosphatase, receptor type, D
235634_at	PURG: purine-rich element binding protein G
202252_at	RAB13: RAB13, member RAS oncogene family
224710_at	RAB34: RAB34, member RAS oncogene family
219142_at	RASL11B: RAS-like, family 11, member B
225946_at	RASSF8: Ras association (RalGDS/AF-6) domain family 8
205407_at	RECK: reversion-inducing-cysteine-rich protein with kazal motifs
212651_at	RHOBTB1: Rho-related BTB domain containing 1
209885_at	RHOD: ras homolog gene family, member D
226028_at	ROBO4: roundabout homolog 4, magic roundabout (Drosophila)
205805_s_at	ROR1: receptor tyrosine kinase-like orphan receptor 1
232060_at	ROR1: Receptor tyrosine kinase-like orphan receptor 1
228653_at	RP5-875H10.1: SAM domain containing 1
235210_s_at	RPESP: RPE-spondin
216215_s_at	RPL41: Ribosomal protein L41
205529_s_at	RUNX1T1: runt-related transcription factor 1; translocated to, 1 (cyclin D-related)
203071_at	SEMA3B: sema domain, immunoglobulin domain (Ig), short basic domain, secreted, (semaphorin) 3B
202036_s_at	SFRP1: secreted frizzled-related protein 1
202037_s_at	SFRP1: secreted frizzled-related protein 1
230730_at	SGCD: sarcoglycan, delta (35kDa dystrophin-associated glycoprotein)
225589_at	SH3RF1: SH3 domain containing ring finger 1
222982_x_at	SLC38A2: solute carrier family 38, member 2
209897_s_at	SLIT2: slit homolog 2 (Drosophila)
203813_s_at	SLIT3: slit homolog 3 (Drosophila)
203875_at	SMARCA1: SWI/SNF related, matrix associated, actin dependent regulator of chromatin, subfamily a, member 1
203874_s_at	SMARCA1: SWI/SNF related, matrix associated, actin dependent regulator of chromatin, subfamily a, member 1
213139_at	SNAI2: snail homolog 2 (Drosophila)
219511_s_at	SNCAIP: synuclein, alpha interacting protein (synphilin)
238751_at	SORBS2: Sorbin and SH3 domain containing 2
219205_at	SRR: serine racemase
205743_at	STAC: SH3 and cysteine rich domain
213103_at	STARD13: START domain containing 13
202565_s_at	SVIL: supervillin
44702_at	SYDE1: synapse defective 1, Rho GTPase, homolog 1 (C. elegans)
225544_at	TBX3: T-box 3 (ulnar mammary syndrome)
221016_s_at	TCF7L1: transcription factor 7-like 1 (T-cell specific, HMG-box) /// transcription factor 7-like 1 (T-cell specific, HMG-box)
212759_s_at	TCF7L2: transcription factor 7-like 2 (T-cell specific, HMG-box)
216037_x_at	TCF7L2: transcription factor 7-like 2 (T-cell specific, HMG-box)
216035_x_at	TCF7L2: transcription factor 7-like 2 (T-cell specific, HMG-box)
212761_at	TCF7L2: transcription factor 7-like 2 (T-cell specific, HMG-box)
209651_at	TGFB1I1: transforming growth factor beta 1 induced transcript 1
228121_at	TGFB2: Transforming growth factor, beta 2
203083_at	THBS2: thrombospondin 2
212209_at	THRAP2: thyroid hormone receptor associated protein 2
229657_at	THRB: thyroid hormone receptor, beta (erythroblastic leukemia viral (v-erb-a) oncogene homolog 2, avian)
204431_at	TLE2: transducin-like enhancer of split 2 (E(sp1) homolog, Drosophila)
40837_at	TLE2: transducin-like enhancer of split 2 (E(sp1) homolog, Drosophila)
223594_at	TMEM117: transmembrane protein 117
240418_at	Transcribed locus
240095_at	Transcribed locus
228905_at	Transcribed locus
239286_at	Transcribed locus
236577_at	Transcribed locus
239942_at	Transcribed locus
226885_at	Transcribed locus
242051_at	Transcribed locus
238577_s_at	Transcribed locus
227376_at	Transcribed locus
236038_at	Transcribed locus
238964_at	Transcribed locus
242979_at	Transcribed locus
236179_at	Transcribed locus
229641_at	Transcribed locus, moderately similar to NP_055301.1 neuronal thread protein AD7c-NTP [Homo sapiens]
226834_at	Transcribed locus, strongly similar to NP_079045.1 adipocyte-specific adhesion molecule; CAR-like membrane protein [Homo sapiens]
235782_at	Transcribed locus, strongly similar to XP_513313.1 PREDICTED: similar to implantation-associated protein [Pan troglodytes]
209012_at	TRIO: triple functional domain (PTPRF interacting)
223393_s_at	TSHZ3: teashirt family zinc finger 3
229404_at	TWIST2: twist homolog 2 (Drosophila)
203343_at	UGDH: UDP-glucose dehydrogenase
238726_at	USP46: Ubiquitin specific peptidase 46
228280_at	ZC3HAV1L: zinc finger CCCH-type, antiviral 1-like
229766_at	ZNF445: zinc finger protein 445
226575_at	ZNF462: zinc finger protein 462
213196_at	ZNF629: zinc finger protein 629
